# Supplementary material for: Stakeholder Perceptions of Disease Management for Dairy Calves: “It’s Just Little Things That Make Such a Big Difference”
Source: Animals (Basel). 2021 Sep 28;11(10):2829. doi: 10.3390/ani11102829 (PMC8532611; doi:10.3390/ani11102829)
Supplement: Supplementary file 1 [file animals-11-02829-s001.zip]

Archive with 1 entries (1 files):
- animals-1389017-supplementary.pdf
